# Supplementary material for: Aeromonas Species Diversity, Virulence Characteristics, and Antimicrobial Susceptibility Patterns in Village Freshwater Aquaculture Ponds in North India
Source: Antibiotics (Basel). 2025 Mar 12;14(3):294. doi: 10.3390/antibiotics14030294 (PMC11939274; doi:10.3390/antibiotics14030294)
Supplement: Supplementary file 1 [file antibiotics-14-00294-s001.zip]

Archive with 6 entries (6 files):
- Supplementary Figure S1.pptx
- Supplementary Figure S2.pptx
- Supplementary Table S1.pdf
- Supplementary Table S2.pdf
- Supplementary Table S3.pdf
- Supplementary Table S4.pdf
